# Supplementary material for: From Water to Land: The Structural Construction and Molecular Switches in Lungs during Metamorphosis of Microhyla fissipes
Source: Biology (Basel). 2022 Mar 30;11(4):528. doi: 10.3390/biology11040528 (PMC9030589; doi:10.3390/biology11040528)
Supplement: Supplementary file 1 [file biology-11-00528-s001.zip]

Archive with 1 entries (1 files):
- biology-1582553-supplementary.pdf
